# Supplementary material for: Co-option of neurotransmitter signaling for inter-organismal communication in C. elegans
Source: Nat Commun. 2019 Jul 18;10:3186. doi: 10.1038/s41467-019-11240-7 (PMC6639374; doi:10.1038/s41467-019-11240-7)
Supplement: Supplementary file 5 — Source Data [file 41467_2019_11240_MOESM5_ESM.xlsx]

## Sheet: Fig. 1
Figure	Strain	Stimulus	State	Assay	Average	SEM	N
1B	N2	sc	Starved 10 min	Drop Test	0.15	0.05774	3
1B	N2	1 μM osas#9	Starved 10 min	Drop Test	0.15	0.05	3
1B	N2	sc	Starved 20 min	Drop Test	0.1167	0.01667	3
1B	N2	1 μM osas#9	Starved 20 min	Drop Test	0.1167	0.03333	3
1B	N2	sc	Starved 30 min	Drop Test	0.175	0.05204	4
1B	C. elegans (N2)	1 μM osas#9	Starved 30 min	Drop Test	0.2125	0.05154	4
1B	C. elegans (N2)	sc	Starved 40 min	Drop Test	0.1333	0.0441	3
1B	C. elegans (N2)	1 μM osas#9	Starved 40 min	Drop Test	0.3333	0.01667	3
1B	C. elegans (N2)	sc	Starved 50 min	Drop Test	0.1833	0.01667	3
1B	C. elegans (N2)	1 μM osas#9	Starved 50 min	Drop Test	0.4167	0.01667	3
1B	C. elegans (N2)	sc	Starved 60 min	Drop Test	0.1278	0.04339	3
1B	C. elegans (N2)	1 μM osas#9	Starved 60 min	Drop Test	0.5444	0.0294	3
1B	C. elegans (N2)	sc	Starved 120 min	Drop Test	0.1708	0.04429	4
1B	C. elegans (N2)	1 μM osas#9	Starved 120 min	Drop Test	0.4792	0.0125	4
1B	C. elegans (N2)	sc	Starved 240 min	Drop Test	0.15	0.02887	3
1B	C. elegans (N2)	1 μM osas#9	Starved 240 min	Drop Test	0.4778	0.02778	3
1B	C. elegans (N2)	sc	Starved 24 hr	Drop Test	0.133333	0.0333333	3
1B	C. elegans (N2)	1 μM osas#9	Starved 24 hr	Drop Test	0.466667	0.0333333	3
1C	C. elegans (N2), L1	sc	Starved, 1 hr	Drop Test	0.15093	0.014987	9
1C	C. elegans (N2), L1	1 μM osas#9	Starved, 1 hr	Drop Test	0.416402	0.02904	9
1C	C. elegans (N2), L2	sc	Starved, 1 hr	Drop Test	0.143618	0.017726	9
1C	C. elegans (N2), L2	1 μM osas#9	Starved, 1 hr	Drop Test	0.370899	0.041431	9
1C	C. elegans (N2), L3	sc	Starved, 1 hr	Drop Test	0.05	0	5
1C	C. elegans (N2), L3	1 μM osas#9	Starved, 1 hr	Drop Test	0.28	0.02	5
1C	C. elegans (N2), L4	sc	Starved, 1 hr	Drop Test	0.083333	0.016667	9
1C	C. elegans (N2), L4	1 μM osas#9	Starved, 1 hr	Drop Test	0.298316	0.038143	9
1C	C. elegans (N2),YA	sc	Starved, 1 hr	Drop Test	0.107143	0.01992	8
1C	C. elegans (N2),YA	1 μM osas#9	Starved, 1 hr	Drop Test	0.508967	0.063915	8
1C	C. elegans (N2),YA Male	sc	Starved, 1 hr	Drop Test	0.0625	0.004167	4
1C	C. elegans (N2),YA Male	1 μM osas#9	Starved, 1 hr	Drop Test	0.386956	0.07318	4
1D (S1B)	C. elegans (N2)	sc	Starved, 1 hr	Drop Test	0.107143	0.020475	8
1D (S1B)	C. elegans (N2)	1 µM osas#9	Starved, 1 hr	Drop Test	0.508967	0.068434	8

## Sheet: Supp. Fig. 1
Figure	Strain	Stimulus	State	Assay	Average	SEM	N
S1A	C. elegans (N2)	sc	Refed 30 min	Drop Test	0.1944	0.03379	3
S1A	C. elegans (N2)	1 μM osas#9	Refed 30 min	Drop Test	0.4722	0.0147	3
S1A	C. elegans (N2)	sc	Refed 60 min	Drop Test	0.2	0.02887	3
S1A	C. elegans (N2)	1 μM osas#9	Refed 60 min	Drop Test	0.4667	0.01667	3
S1A	C. elegans (N2)	sc	Refed 120 min	Drop Test	0.1958	0.02394	4
S1A	C. elegans (N2)	1 μM osas#9	Refed 120 min	Drop Test	0.2875	0.01848	4
S1A	C. elegans (N2)	sc	Refed 240 min	Drop Test	0.2	0.02041	4
S1A	C. elegans (N2)	1 μM osas#9	Refed 240 min	Drop Test	0.25	0.02041	4
S1A	C. elegans (N2)	sc	Refed 24 hr	Drop Test	0.2167	0.01667	3
S1A	C. elegans (N2)	1 μM osas#9	Refed 24 hr	Drop Test	0.25	0.02887	3
S1B	C. elegans (N2)	sc	Starved, 1 hr	Drop Test	0.1625	0.031458	4
S1B	C. elegans (N2)	sc	Starved, 1 hr	Drop Test	0.15	0.05	2
S1B	C. elegans (N2)	sc	Starved, 1 hr	Drop Test	0.125	0.025	2
S1B	C. elegans (N2)	sc	Starved, 1 hr	Drop Test	0.15	0.028868	3
S1B	C. elegans (N2)	sc	Starved, 1 hr	Drop Test	0.166667	0.060093	3
S1B	C. elegans (N2)	sc	Starved, 1 hr	Drop Test	0.166667	0.044096	3
S1B	C. elegans (N2)	sc	Starved, 1 hr	Drop Test	0.15	0.05	3
S1B	C. elegans (N2)	sc	Starved, 1 hr	Drop Test	0.1	0.035355	4
S1B	C. elegans (N2)	sc	Starved, 1 hr	Drop Test	0.110714	0.010714	4
S1B	C. elegans (N2)	sc	Starved, 1 hr	Drop Test	0.1125	0.023936	4
S1B (1D)	C. elegans (N2)	sc	Starved, 1 hr	Drop Test	0.107143	0.020475	8
S1B	C. elegans (N2)	sc	Starved, 1 hr	Drop Test	0	0.047467	3
S1B	C. elegans (N2)	sc	Starved, 1 hr	Drop Test	0.066667	0.016667	3
S1B	C. elegans (N2)	.1 fM osas#9	Starved, 1 hr	Drop Test	0.1875	0.023936	4
S1B	C. elegans (N2)	1 fM osas#9	Starved, 1 hr	Drop Test	0.320652	0.070652	2
S1B	C. elegans (N2)	.01 pM osas#9	Starved, 1 hr	Drop Test	0.24	0.04	2
S1B	C. elegans (N2)	.1 pM osas#9	Starved, 1 hr	Drop Test	0.366667	0.060093	3
S1B	C. elegans (N2)	1 pM osas#9	Starved, 1 hr	Drop Test	0.433333	0.044096	3
S1B	C. elegans (N2)	.01 nM osas#9	Starved, 1 hr	Drop Test	0.4	0.028868	3
S1B	C. elegans (N2)	.1 nM osas#9	Starved, 1 hr	Drop Test	0.333333	0.101379	3
S1B	C. elegans (N2)	1 nM osas#9	Starved, 1 hr	Drop Test	0.305409	0.026936	4
S1B	C. elegans (N2)	.01 µM osas#9	Starved, 1 hr	Drop Test	0.28936	0.012707	4
S1B	C. elegans (N2)	.1 µM osas#9	Starved, 1 hr	Drop Test	0.4	0.040825	4
S1B (1D)	C. elegans (N2)	1 µM osas#9	Starved, 1 hr	Drop Test	0.508967	0.068434	8
S1B	C. elegans (N2)	10 µM osas#9	Starved, 1 hr	Drop Test	0.494444	0.074742	3
S1B	C. elegans (N2)	100 µM osas#9	Starved, 1 hr	Drop Test	0.366667	0.083333	3

## Sheet: Fig. 2
Figure	Strain	Stimulus	State	Assay	Average	SEM	N
2A	C. elegans (N2)	sc	Starved, 1 hr	Drop Test	0.107143	0.020475	8
2A	C. elegans (N2)	1 μM osas#9	Starved, 1 hr	Drop Test	0.508967	0.068434	8
2A	ser-2	sc	Starved, 1 hr	Drop Test	0.139216	0.046216	6
2A	ser-2	1 μM osas#9	Starved, 1 hr	Drop Test	0.496895	0.0719465	6
2A	tyra-2(tm1846)	sc	Starved, 1 hr	Drop Test	0.0625	0.023936	4
2A	tyra-2(tm1846)	1 μM osas#9	Starved, 1 hr	Drop Test	0.175	0.025	4
2A	octr-1	sc	Starved, 1 hr	Drop Test	0.125	0.0433013	4
2A	octr-1	1 μM osas#9	Starved, 1 hr	Drop Test	0.448091	0.0399926	4
2A	ser-6	sc	Starved, 1 hr	Drop Test	0.114286	0.026082	7
2A	ser-6	1 μM osas#9	Starved, 1 hr	Drop Test	0.414286	0.0446071	7
2A	ser-3	sc	Starved, 1 hr	Drop Test	0.1375	0.042696	4
2A	ser-3	1 μM osas#9	Starved, 1 hr	Drop Test	0.475	0.085391	4
2A	tyra-3	sc	Starved, 1 hr	Drop Test	0.145238	0.003282	5
2A	tyra-3	1 μM osas#9	Starved, 1 hr	Drop Test	0.496667	0.070198	5
2B	C. elegans (N2)	sc	Starved, 1 hr	Drop Test	0.1071	0.01992	8
2B	C. elegans (N2)	1 μM osas#9	Starved, 1 hr	Drop Test	0.509	0.06391	8
2B	tyra-2(tm1846)	sc	Starved, 1 hr	Drop Test	0.0625	0.02394	4
2B	tyra-2(tm1846)	1 μM osas#9	Starved, 1 hr	Drop Test	0.175	0.025	4
2B	tyra-2(tm1815)	sc	Starved, 1 hr	Drop Test	0.1367	0.02438	5
2B	tyra-2(tm1815)	1 μM osas#9	Starved, 1 hr	Drop Test	0.17	0.04062	5
2C	C. elegans (N2)	SC	Starved, 1 hr	Drop Test	0.135185	0.0317256	9
2C	C. elegans (N2)	1% SDS	Starved, 1 hr	Drop Test	0.855556	0.0452189	9
2C	tyra-2(tm1846)	SC	Starved, 1 hr	Drop Test	0.155556	0.0269316	9
2C	tyra-2(tm1846)	1% SDS	Starved, 1 hr	Drop Test	0.822222	0.0479519	9
2C	C. elegans (N2)	SC	Starved, 1 hr	Drop Test	0.127778	0.0146986	3
2C	C. elegans (N2)	1 µM CuCl2	Starved, 1 hr	Drop Test	0.672222	0.111527	3
2C	tyra-2(tm1846)	SC	Starved, 1 hr	Drop Test	0.0833333	0.0353553	4
2C	tyra-2(tm1846)	1 µM CuCl2	Starved, 1 hr	Drop Test	0.670833	0.0898494	4
2C	C. elegans (N2)	sc	Starved, 1 hr	Drop Test	0.1	9.81308e-18	3
2C	C. elegans (N2)	1 mM Glycerol	Starved, 1 hr	Drop Test	0.766667	0.0881917	3
2C	tyra-2(tm1846)	sc	Starved, 1 hr	Drop Test	0.116667	0.0166667	3
2C	tyra-2(tm1846)	1 mM Glycerol	Starved, 1 hr	Drop Test	0.8	0.057735	3
2D	C. elegans (N2)	sc	Starved, 1 hr	Drop Test	0.197	0.021	37
2D	C. elegans (N2)	1 μM osas#9	Starved, 1 hr	Drop Test	0.515	0.039	19
2D	C. elegans (N2)	10 μM osas#9	Starved, 1 hr	Drop Test	0.47	0.035	10
2D	C. elegans (N2)	100 μM osas#9	Starved, 1 hr	Drop Test	0.384	0.089	8
2D	tyra-2(tm1846)	sc	Starved, 1 hr	Drop Test	0.261	0.022	36
2D	tyra-2(tm1846)	1 μM osas#9	Starved, 1 hr	Drop Test	0.406	0.052	15
2D	tyra-2(tm1846)	10 μM osas#9	Starved, 1 hr	Drop Test	0.198	0.028	10
2D	tyra-2(tm1846)	100 μM osas#9	Starved, 1 hr	Drop Test	0.468	0.04	11
2D	tyra-2(tm1815)	sc	Starved, 1 hr	Drop Test	0.284	0.022	34
2D	tyra-2(tm1815)	1 μM osas#9	Starved, 1 hr	Drop Test	0.331	0.055	13
2D	tyra-2(tm1815)	10 μM osas#9	Starved, 1 hr	Drop Test	0.332	0.029	10
2D	tyra-2(tm1815)	100 μM osas#9	Starved, 1 hr	Drop Test	0.466	0.064	11
2E	C. elegans (N2)	n/a	starved, 1 hr	RT-qPCR	1.773	0.1163	3
2E	C. elegans (N2)	n/a	not starved	RT-qPCR	1	0	3
2F	C. elegans (N2)	SC	Starved, 1 hr	Drop Test	0.107143	0.0204751	8
2F	C. elegans (N2)	1 µM osas#9	Starved, 1 hr	Drop Test	0.508967	0.0684337	8
2F	tdc-1(n3419)	SC	Starved, 1 hr	Drop Test	0.114286	0.026082	7
2F	tdc-1(n3419)	1 µM osas#9	Starved, 1 hr	Drop Test	0.542857	0.0480929	7
2F	tdc-1(n3420)	SC	Starved, 1 hr	Drop Test	0.0928571	0.0310438	7
2F	tdc-1(n3420)	1 µM osas#9	Starved, 1 hr	Drop Test	0.4	0.0425696	7

## Sheet: Supp. Fig. 2
Figure	Strain	Stimulus	State	Assay	Average	SEM	N
S2A	nre-1;lin-15B	sc	Starved, 1 hr	Drop Test, RNAi empty vector	0.0555556	0.0293972	10
S2A	nre-1;lin-15B	1 μM osas#9	Starved, 1 hr	Drop Test, RNAi empty vector	0.366667	0.0235702	10
S2A	nre-1;lin-15B	sc	Starved, 1 hr	Drop Test, RNAi tyra-2	0.12	0.0249444	10
S2A	nre-1;lin-15B	1 μM osas#9	Starved, 1 hr	Drop Test, RNAi tyra-2	0.12	0.0359011	10
S2A	nre-1;lin-15B	sc	Starved, 1 hr	Drop Test, RNAi octr-1	0.08	0.02	10
S2A	nre-1;lin-15B	1 μM osas#9	Starved, 1 hr	Drop Test, RNAi octr-1	0.33	0.0422953	10
S2B	sid-1	sc	Starved, 1 hr	Drop Test, RNAi empty vector	0.120833	0.0125	4
S2B	sid-1	1 μM osas#9	Starved, 1 hr	Drop Test, RNAi empty vector	0.429167	0.0335927	4
S2B	sid-1	sc	Starved, 1 hr	Drop Test, RNAi tyra-2	0.103542	0.0160923	8
S2B	sid-1	1 μM osas#9	Starved, 1 hr	Drop Test, RNAi tyra-2	0.136771	0.0222854	8
S2B	sid-1	sc	Starved, 1 hr	Drop Test, RNAi octr-1	0.1	0.0288675	3
S2B	sid-1	1 μM osas#9	Starved, 1 hr	Drop Test, RNAi octr-1	0.4	0.057735	3

## Sheet: Fig. 3
Figure	Strain	Stimulus	State	Assay	Average	SEM	N
3B (S3D)	Mock	SC	starved, 1 hr	Drop Test	0.154762	0.0257889	21
3B (S3D)	Mock	1 µM osas#9	starved, 1 hr	Drop Test	0.711905	0.0301827	21
3B	ASH-	SC	starved, 1 hr	Drop Test	0.125	0.0474396	4
3B	ASH-	1 µM osas#9	starved, 1 hr	Drop Test	0.233333	0.0793492	4
3B	ASE-	SC	starved, 1 hr	Drop Test	0.0185185	0.0185185	3
3B	ASE-	1 µM osas#9	starved, 1 hr	Drop Test	0.444444	0.032075	3
3B	ASI-	SC	starved, 1 hr	Drop Test	0.0988889	0.0311508	5
3B	ASI-	1 µM osas#9	starved, 1 hr	Drop Test	0.437778	0.0883036	5
3B	ASH-/ASE-	SC	starved, 1 hr	Drop Test	0.0833333	0.0833333	3
3B	ASH-/ASE-	1 µM osas#9	starved, 1 hr	Drop Test	0.25	0.0481125	3
3B	ASH-/ASI-	SC	starved, 1 hr	Drop Test	0.157407	0.0462963	3
3B	ASH-/ASI-	1 µM osas#9	starved, 1 hr	Drop Test	0.194444	0.0424313	3
3B	ASE-/ASI-	SC	starved, 1 hr	Drop Test	0.111111	0.06415	3
3B	ASE-/ASI-	1 µM osas#9	starved, 1 hr	Drop Test	0.511111	0.033945	3
3B	ASG-	SC	starved, 1 hr	Drop Test	0.127778	0.0722222	3
3B	ASG-	1 µM osas#9	starved, 1 hr	Drop Test	0.694444	0.0474667	3
3D	N2 GCaMP	SC	starved, 1 hr	Max Peak Flourescence	6.27524	1.4588	15
3D	N2 GCaMP	1 µM osas#9	starved, 1 hr	Max Peak Flourescence	98.1066	25.9176	15
3D	tyra-2 (tm1846) ;KyEx2865 [psra-6::GCAMP3])	SC	starved, 1 hr	Max Peak Flourescence	3.895	1.514	30
3D	tyra-2 (tm1846) ;KyEx2865 [psra-6::GCAMP3])	1 µM osas#9	starved, 1 hr	Max Peak Flourescence	11.32	3.769	30
3F	N2;KyEx2865 [psra-6::GCAMP3	SC	starved, 1 hr	Max Peak Flourescence	4.07585	0.732039	17
3F	N2;KyEx2865 [psra-6::GCAMP3	1 pM osas#9	starved, 1 hr	Max Peak Flourescence	20.7953	4.23102	17
3F	N2;KyEx2865 [psra-6::GCAMP3	SC	starved, 1 hr	Max Peak Flourescence	1.02687	0.0040002	19
3F	N2;KyEx2865 [psra-6::GCAMP3	1 nM osas#9	starved, 1 hr	Max Peak Flourescence	1.05383	0.0136274	19
3F	N2;KyEx2865 [psra-6::GCAMP3	SC	starved, 1 hr	Max Peak Flourescence	6.09612	1.19137	18
3F	N2;KyEx2865 [psra-6::GCAMP3	100 nM osas#9	starved, 1 hr	Max Peak Flourescence	32.8307	6.69504	18
3F	N2;KyEx2865 [psra-6::GCAMP3	SC	starved, 1 hr	Max Peak Flourescence	6.27524	1.4588	15
3F	N2;KyEx2865 [psra-6::GCAMP3	1 µM osas#9	starved, 1 hr	Max Peak Flourescence	98.1066	25.9176	15
3F	N2;KyEx2865 [psra-6::GCAMP3	SC	starved, 1 hr	Max Peak Flourescence	8.50773	3.24043	20
3F	N2;KyEx2865 [psra-6::GCAMP3	10 µM osas#9	starved, 1 hr	Max Peak Flourescence	64.5051	16.5129	20
3F	N2;KyEx2865 [psra-6::GCAMP3	SC	starved, 1 hr	Max Peak Flourescence	10.6728	6.03495	17
3F	N2;KyEx2865 [psra-6::GCAMP3	100 µM osas#9	starved, 1 hr	Max Peak Flourescence	104.039	22.4422	17
3G (S4A)	N2	SC	starved, 1 hr	Drop Test	0.130952	0.017604	7
3G (S4A)	N2	1 µM osas#9	starved, 1 hr	Drop Test	0.564286	0.0336156	7
3G	N2	SC	starved, 1 hr	Drop Test	0.1	9.81308e-18	3
3G	N2	1 µM tyramine	starved, 1 hr	Drop Test	0.116667	0.0333333	3
3G	N2	SC	starved, 1 hr	Drop Test	0.16	0.0244949	5
3G	N2	1 mM tyramine	starved, 1 hr	Drop Test	0.38	0.0583095	5
3I	N2;KyEx2865 [psra-6::GCAMP3	SC	starved, 1 hr	Max Peak Flourescence	4.4314	0.653379	28
3I	N2;KyEx2865 [psra-6::GCAMP3	1 µM osas#9	starved, 1 hr	Max Peak Flourescence	3.33912	1.27894	28
3I	N2;KyEx2865 [psra-6::GCAMP3	SC	starved, 1 hr	Max Peak Flourescence	6.76627	1.9635	18
3I	N2;KyEx2865 [psra-6::GCAMP3	1 mM tyramine	starved, 1 hr	Max Peak Flourescence	374.042	140.833	18
3I	tyra-2 (tm1846) ;KyEx2865 [psra-6::GCAMP3])	SC	starved, 1 hr	Max Peak Flourescence	2.84493	0.277537	26
3I	tyra-2 (tm1846) ;KyEx2865 [psra-6::GCAMP3])	1 mM tyramine	starved, 1 hr	Max Peak Flourescence	0.483845	0.459102	26

## Sheet: Supp. Fig. 3
Figure	Strain	Stimulus	State	Assay	Average	SEM	N
S3A	C. elegans (N2)	SC	starved, 1 hr	Drop Test	0.1875	0.0320822	8
S3A	C. elegans (N2)	10 µM osas#9	starved, 1 hr	Drop Test	0.510417	0.0480717	8
S3A	py7505	SC	starved, 1 hr	Drop Test	0.126667	0.0371184	5
S3A	py7505	10 µM osas#9	starved, 1 hr	Drop Test	0.453333	0.0226078	5
S3A	JN1713	SC	starved, 1 hr	Drop Test	0.155556	0.0444444	3
S3A	JN1713	10 µM osas#9	starved, 1 hr	Drop Test	0.177778	0.0222222	3
S3A	pr672	SC	starved, 1 hr	Drop Test	0.0833333	0.0243975	8
S3A	pr672	10 µM osas#9	starved, 1 hr	Drop Test	0.375	0.0306995	8
S3B	C. elegans (N2)	SC	starved, 1 hr	Drop Test	0.15	0.0229061	10
S3B	C. elegans (N2)	1 µM osas#9	starved, 1 hr	Drop Test	0.496667	0.0386341	10
S3B	py7505	SC	starved, 1 hr	Drop Test	0.0944444	0.0277778	6
S3B	py7505	1 µM osas#9	starved, 1 hr	Drop Test	0.388889	0.0400617	6
S3B	JN1713	SC	starved, 1 hr	Drop Test	0.111111	0.0222222	3
S3B	JN1713	1 µM osas#9	starved, 1 hr	Drop Test	0.133333	0.03849	3
S3B	pr672	SC	starved, 1 hr	Drop Test	0.116667	0.0268742	4
S3B	pr672	1 µM osas#9	starved, 1 hr	Drop Test	0.366667	0.045542	4
S3C	C. elegans (N2)	SC	starved, 1 hr	Drop Test	0.166667	0.0247207	6
S3C	C. elegans (N2)	1 pM osas#9	starved, 1 hr	Drop Test	0.475	0.0512348	6
S3C	py7505	SC	starved, 1 hr	Drop Test	0.1	0.0430331	4
S3C	py7505	1 pM osas#9	starved, 1 hr	Drop Test	0.333333	0.0471405	4
S3C	JN1713	SC	starved, 1 hr	Drop Test	0.111111	0.0587945	3
S3C	JN1713	1 pM osas#9	starved, 1 hr	Drop Test	0.155556	0.0222222	3
S3C	pr672	SC	starved, 1 hr	Drop Test	0.0916667	0.0159571	4
S3C	pr672	1 pM osas#9	starved, 1 hr	Drop Test	0.383333	0.0739119	4
S3D	ADL-	SC	starved, 1 hr	Drop Test	0.192593	0.043666	3
S3D (3B)	mock	SC	starved, 1 hr	Drop Test	0.154762	0.0257889	21
S3D (3B)	mock	1 µM osas#9	starved, 1 hr	Drop Test	0.711905	0.0301827	21
S3D	ADL-	1 µM osas#9	starved, 1 hr	Drop Test	0.881481	0.0329192	3
S3D	ASJ-	SC	starved, 1 hr	Drop Test	0.12037	0.0244977	3
S3D	ASJ-	1 µM osas#9	starved, 1 hr	Drop Test	0.777778	0.0734931	3
S3D	AWC-	SC	starved, 1 hr	Drop Test	0.222222	0.0555556	3
S3D	AWC-	1 µM osas#9	starved, 1 hr	Drop Test	0.722222	0.0734931	3
S3D	ASK-	SC	starved, 1 hr	Drop Test	0.222222	0.0734931	3
S3D	ASK-	1 µM osas#9	starved, 1 hr	Drop Test	0.722222	0.138889	3
S3D	ADF-	SC	starved, 1 hr	Drop Test	0.138889	0.0277778	2
S3D	ADF-	1 µM osas#9	starved, 1 hr	Drop Test	0.722222	0.0555556	2
S3F	unc-13 GCaMP	SC	starved, 1 hr	Max Peak Flourescence	2.385	0.38	19
S3F	unc-13 GCaMP	1 µM ascr#3	starved, 1 hr	Max Peak Flourescence	11.233	2.205	19
S3F	unc-31 GCaMP	SC	starved, 1 hr	Max Peak Flourescence	3.764	0.798	15
S3F	unc-31 GCaMP	1 µM ascr#3	starved, 1 hr	Max Peak Flourescence	12.979	3.067	15
S3H	N2 GCaMP	SC	starved, 1 hr	Max Peak Flourescence	3.41876	0.558567	19
S3H	N2 GCaMP	1 µM ascr#3	starved, 1 hr	Max Peak Flourescence	2.96477	1.6712	19

## Sheet: Fig. 4
Figure	Strain	Stimulus	State	Assay	Average	SEM	N
4B	C. elegans (N2)	SC	starved, 1 hr	Drop Test	0.0981818	0.019781	12
4B	C. elegans (N2)	1 µM osas#9	starved, 1 hr	Drop Test	0.418636	0.0359263	12
4B	tyra-2 (tm1846)	SC	starved, 1 hr	Drop Test	0.0518519	0.0236429	9
4B	tyra-2 (tm1846)	1 µM osas#9	starved, 1 hr	Drop Test	0.103704	0.0268997	9
4B	JSR17	SC	starved, 1 hr	Drop Test	0.14	0.0244949	5
4B	JSR17	1 µM osas#9	starved, 1 hr	Drop Test	0.56	0.0244949	5
4B	JSR19	SC	starved, 1 hr	Drop Test	0.1375	0.0554339	4
4B	JSR19	1 µM osas#9	starved, 1 hr	Drop Test	0.5	0.0408248	4
4B	JSR21	SC	starved, 1 hr	Drop Test	0.0666667	0.0408248	4
4B	JSR21	1 µM osas#9	starved, 1 hr	Drop Test	0.416667	0.0957427	4
4D	N2 GCaMP	SC	starved, 1 hr	Max Peak Flourescence	6.27524	1.4588	15
4D	N2 GCaMP	1 µM osas#9	starved, 1 hr	Max Peak Flourescence	98.1066	25.9176	15
4D	JSR50	SC	starved, 1 hr	Max Peak Flourescence	3.895	1.514	30
4D	JSR50	1 µM osas#9	starved, 1 hr	Max Peak Flourescence	11.32	3.769	30
4D	JSR104 GCaMP	SC	starved, 1 hr	Max Peak Flourescence	2.36615	0.666869	17
4D	JSR104 GCaMP	1 µM osas#9	starved, 1 hr	Max Peak Flourescence	62.9185	16.5542	17
4F	C. elegans (N2)	SC	starved, 1 hr	Drop Test	0.085	0.0384057	5
4F	C. elegans (N2)	1 µM osas#9	starved, 1 hr	Drop Test	0.575	0.0622495	5
4F	tyra-2 (tm1846)	SC	starved, 1 hr	Drop Test	0.1	0.0447214	5
4F	tyra-2 (tm1846)	1 µM osas#9	starved, 1 hr	Drop Test	0.231667	0.0376755	5
4F	tyra-2 (tm1846);worEx14[ptyra-2::tyra-2::GFP	SC	starved, 1 hr	Drop Test	0.15	0.0428174	6
4F	tyra-2 (tm1846);worEx14[ptyra-2::tyra-2::GFP	1 µM osas#9	starved, 1 hr	Drop Test	0.583333	0.101379	6

## Sheet: Supp. Fig. 4
Figure	Strain	Stimulus	State	Assay	Average	SEM	N
S4A (3G)	C. elegans (N2)	SC	starved, 1 hr	Drop Test	0.130952	0.017604	7
S4A (3G)	C. elegans (N2)	1 µM osas#9	starved, 1 hr	Drop Test	0.564286	0.0336156	7
S4A	C. elegans (N2)	SC	starved, 1 hr	Drop Test	0.104167	0.0229482	4
S4A	C. elegans (N2)	1 µM octopamine	starved, 1 hr	Drop Test	0.116667	0.0326315	4
S4A	C. elegans (N2)	SC	starved, 1 hr	Drop Test	0.12	0.0374166	5
S4A	C. elegans (N2)	1 mM octopamine	starved, 1 hr	Drop Test	0.6	0.0632456	5
S4C	N2;KyEx2865 [psra-6::GCAMP3	SC	starved, 1 hr	Max Peak Flourescence	4.18859	0.40524	22
S4C	N2;KyEx2865 [psra-6::GCAMP3	1 µM octopamine	starved, 1 hr	Max Peak Flourescence	6.48398	2.56854	22
S4C	N2;KyEx2865 [psra-6::GCAMP3	SC	starved, 1 hr	Max Peak Flourescence	5.0041	0.972691	25
S4C	N2;KyEx2865 [psra-6::GCAMP3	1 mM octopamine	starved, 1 hr	Max Peak Flourescence	29.4141	7.88098	25
S4D	C. elegans (N2)	SC	starved, 1 hr	Drop Test	0.26404	0.0528179	4
S4D	C. elegans (N2)	1 µM osas#9	starved, 1 hr	Drop Test	0.72367	0.072891	4
S4D	C. elegans (N2)	SC	starved, 1 hr	Drop Test	0.270646	0.038539	6
S4D	C. elegans (N2)	1 µM tyramine + 1 µM osas#9	starved, 1 hr	Drop Test	0.60912	0.0314874	6
S4D	C. elegans (N2)	SC	starved, 1 hr	Drop Test	0.17149	0.0513638	3
S4D	C. elegans (N2)	1 mM tyramine + 1 µM osas#9	starved, 1 hr	Drop Test	0.809727	0.0334107	3
S4D	tyra-2 (tm1846)	SC	starved, 1 hr	Drop Test	0.305351	0.0263185	13
S4D	tyra-2 (tm1846)	1 µM osas#9	starved, 1 hr	Drop Test	0.376125	0.0321354	13
S4D	tyra-2 (tm1846)	SC	starved, 1 hr	Drop Test	0.282736	0.0255627	7
S4D	tyra-2 (tm1846)	1 µM tyramine + 1 µM osas#9	starved, 1 hr	Drop Test	0.347256	0.0543284	7
S4D	tyra-2 (tm1846)	SC	starved, 1 hr	Drop Test	0.258083	0.0587446	7
S4D	tyra-2 (tm1846)	1 mM tyramine + 1 µM osas#9	starved, 1 hr	Drop Test	0.673249	0.0571512	7

## Sheet: Fig. 5
Figure	Strain	Stimulus	State	Assay	Average	SEM	N
5A	JSR19 Mock	SC	starved, 1 hr	Drop test	0.1241	0.02802	9
5A	JSR19 Mock	1 µM osas#9	starved, 1 hr	Drop test	0.6377	0.03156	9
5A	JSR19 ASH	SC	starved, 1 hr	Drop test	0.07222	0.03889	3
5A	JSR19 ASH	1 µM osas#9	starved, 1 hr	Drop test	0.4926	0.02593	3
5A	JSR19 ADL	SC	starved, 1 hr	Drop test	0.09259	0.049	3
5A	JSR19 ADL	1 µM osas#9	starved, 1 hr	Drop test	0.7315	0.03338	3
5A	JSR19 ASH/ADL	SC	starved, 1 hr	Drop test	0.1574	0.04036	3
5A	JSR19 ASH/ADL	1 µM osas#9	starved, 1 hr	Drop test	0.2037	0.0463	3
5C	C. elegans (N2)	SC	starved, 1 hr	Drop Test	0.0933333	0.0551765	5
5C	C. elegans (N2)	1 µM osas#9	starved, 1 hr	Drop Test	0.546667	0.0671648	5
5C	JSR45	SC	starved, 1 hr	Drop Test	0.2	0.0816497	4
5C	JSR45	1 µM osas#9	starved, 1 hr	Drop Test	0.2	0.0408248	4
5E	N2 GCaMP	SC	starved, 1 hr	Max Peak Flourescence	-0.705124	0.100217	30
5E	N2 GCaMP	1 µM osas#9	starved, 1 hr	Max Peak Flourescence	-2.40996	0.651269	30
5E	AWA::tyra-2	SC	starved, 1 hr	Max Peak Flourescence	-7.75821	1.33775	10
5E	AWA::tyra-2	1 µM osas#9	starved, 1 hr	Max Peak Flourescence	-1.08271	0.242665	10
5G (S6A)	C. elegans (N2)	10 pm osas#9, 0 min	starved, 1 hr	Leaving Assay	0	0	4
5G (S6A)	C. elegans (N2)	10 pm osas#9, 1 min	starved, 1 hr	Leaving Assay	4.96088	0.638202	4
5G (S6A)	C. elegans (N2)	10 pm osas#9, 2 min	starved, 1 hr	Leaving Assay	5.79868	0.742741	4
5G (S6A)	C. elegans (N2)	10 pm osas#9, 3 min	starved, 1 hr	Leaving Assay	5.61042	0.703227	4
5G (S6A)	C. elegans (N2)	10 pm osas#9, 4 min	starved, 1 hr	Leaving Assay	5.62451	0.249275	4
5G (S6A)	C. elegans (N2)	10 pm osas#9, 5 min	starved, 1 hr	Leaving Assay	5.03378	0.324347	4
5G (S6B)	tyra-2 (tm1846)	10 pm osas#9, 0 min	starved, 1 hr	Leaving Assay	0	0	6
5G (S6B)	tyra-2 (tm1846)	10 pm osas#9, 1 min	starved, 1 hr	Leaving Assay	2.51152	0.437737	6
5G (S6B)	tyra-2 (tm1846)	10 pm osas#9, 2 min	starved, 1 hr	Leaving Assay	4.12328	0.785116	6
5G (S6B)	tyra-2 (tm1846)	10 pm osas#9, 3 min	starved, 1 hr	Leaving Assay	4.04293	0.666286	6
5G (S6B)	tyra-2 (tm1846)	10 pm osas#9, 4 min	starved, 1 hr	Leaving Assay	4.19162	0.410401	6
5G (S6B)	tyra-2 (tm1846)	10 pm osas#9, 5 min	starved, 1 hr	Leaving Assay	4.68134	0.856414	6
5G (S6c)	JSR45	10 pm osas#9, 0 min	starved, 1 hr	Leaving Assay	0	0	6
5G (S6c)	JSR45	10 pm osas#9, 1 min	starved, 1 hr	Leaving Assay	1.06077	0.364643	6
5G (S6c)	JSR45	10 pm osas#9, 2 min	starved, 1 hr	Leaving Assay	1.56298	0.308209	6
5G (S6c)	JSR45	10 pm osas#9, 3 min	starved, 1 hr	Leaving Assay	2.00472	0.397737	6
5G (S6c)	JSR45	10 pm osas#9, 4 min	starved, 1 hr	Leaving Assay	2.18919	0.427505	6
5G (S6c)	JSR45	10 pm osas#9, 5 min	starved, 1 hr	Leaving Assay	2.63049	0.608117	6
5G (S6D)	JSR47	10 pm osas#9, 0 min	starved, 1 hr	Leaving Assay	0	0	7
5G (S6D)	JSR47	10 pm osas#9, 1 min	starved, 1 hr	Leaving Assay	1.66486	0.419258	7
5G (S6D)	JSR47	10 pm osas#9, 2 min	starved, 1 hr	Leaving Assay	1.91174	0.328698	7
5G (S6D)	JSR47	10 pm osas#9, 3 min	starved, 1 hr	Leaving Assay	2.33555	0.364763	7
5G (S6D)	JSR47	10 pm osas#9, 4 min	starved, 1 hr	Leaving Assay	2.5826	0.470783	7
5G (S6D)	JSR47	10 pm osas#9, 5 min	starved, 1 hr	Leaving Assay	3.1206	0.532758	7
5H	C. elegans (N2)	sc	starved, 1 hr	Locomotion, Reversals/min	3.25298	0.654868	3
5H	C. elegans (N2)	10 pm osas#9	starved, 1 hr	Locomotion, Reversals/min	2.22	0.45	4
5H	tyra-2 (tm1846)	sc	starved, 1 hr	Locomotion, Reversals/min	3.36	0.56	6
5H	tyra-2 (tm1846)	10 pm osas#9	starved, 1 hr	Locomotion, Reversals/min	3.63883	0.706037	6
5H	JSR45	sc	starved, 1 hr	Locomotion, Reversals/min	4.77937	0.421641	6
5H	JSR45	10 pm osas#9	starved, 1 hr	Locomotion, Reversals/min	7.75552	1.09518	6

## Sheet: Supp. Fig. 5
Figure	Strain	Stimulus	State	Assay	Average	SEM	N
S5A	N2	-	starved, 1 hr	Chemotaxis Index	0.81875	0.0514847	8
S5A	AWA::tyra-2	-	starved, 1 hr	Chemotaxis Index	0.721429	0.0935173	7
S5B	C. elegans (N2)	-	starved, 1 hr	Locomotion, Speed, µm/s	146.774	2.97591	3
S5B	tyra-2 (tm1846)	-	starved, 1 hr	Locomotion, Speed, µm/s	146.13	14.4673	4
S5B	AWA::tyra-2	-	starved, 1 hr	Locomotion, Speed, µm/s	125.923	7.07549	8
S5D	AWA::GCaMP2.2b (JSR51)	SC	starved, 1 hr	Max Peak Flourescence	9.59056	5.87025	25
S5D	AWA::GCaMP2.2b (JSR51)	10-2 Diacetyl	starved, 1 hr	Max Peak Flourescence	109.204	0.856031	25
S5D	AWA::tyra-2::GCaMP2.2b (JSR45)	SC	starved, 1 hr	Max Peak Flourescence	8.86115	0.670418	24
S5D	AWA::tyra-2::GCaMP2.2b (JSR45)	10-2 Diacetyl	starved, 1 hr	Max Peak Flourescence	95.0685	9.14328	24

[truncated: 2 more sheets: Fig. 6, Supp. Fig. 6]
